# Supplementary material for: Domain-Generality of Timing-Based Serial Order Processes in Short-Term Memory: New Insights from Musical and Verbal Domains
Source: PLoS One. 2016 Dec 19;11(12):e0168699. doi: 10.1371/journal.pone.0168699 (PMC5167417; doi:10.1371/journal.pone.0168699)
Supplement: S1 Data — The row in yellow corresponds to the participant with outlier recognition performance, as described in the manuscript (VNI = verbal no-interference item; VAI = verbal articulatory suppression item; VRI = verbal rhythmic interference item; VNO = verbal no-interference order; VAO = verbal articulatory suppression order; VRO = verbal rhythmic interference order; MNI = musical no-interference item; MAI = musical articulatory suppression item; MRI = musical rhythmic interference item; MNO = musical no-interference order; MAO = musical articulatory suppression order; MRO = musical rhythmic interference order). (XLSX) [file pone.0168699.s001.xlsx]

## Sheet: Recognition_XP1
	Experimental conditions
Participants	VNI	VAI	VRI	VNO	VAO	VRO	MNI	MAI	MRI	MNO	MAO	MRO
S1	0.6875	0.6875	0.5	0.9375	1	1	0.625	0.625	0.6875	0.625	0.625	0.4375
S2	0.875	0.75	0.8125	1	0.75	0.9375	0.75	0.5625	0.625	0.8125	0.8125	0.625
S3	0.75	0.5625	0.75	1	0.875	0.9375	0.75	0.75	0.625	0.875	0.9375	0.625
S4	0.75	0.75	0.8125	0.9375	0.875	0.875	0.75	0.4375	0.4375	0.8125	0.5625	0.625
S5	0.5	0.625	0.625	0.875	0.875	0.5625	0.625	0.4375	0.625	0.5	0.5625	0.5
S6	0.75	0.75	0.5625	1	0.875	0.875	0.5	0.625	0.3125	0.4375	0.4375	0.5625
S7	0.375	0.625	0.625	0.9375	0.875	1	0.5	0.5	0.6875	0.5625	0.5	0.25
S8	0.5625	0.5625	0.5625	0.875	0.75	0.8125	0.6875	0.625	0.4375	0.5625	0.4375	0.5625
S9	0.6875	0.5625	0.625	1	0.875	1	0.5	0.5	0.625	0.75	0.5625	0.625
S10	0.4375	0.6875	0.4375	0.9375	0.6875	0.875	0.6875	0.4375	0.5625	0.5	0.5625	0.4375
S11	0.8125	0.8125	0.8125	0.9375	0.9375	0.9375	0.75	0.5625	0.625	0.75	0.5625	0.75
S12	0.5625	0.5625	0.6875	0.75	0.5625	0.5625	0.625	0.4375	0.625	0.6875	0.4375	0.5625
S13	0.4375	0.5625	0.625	0.75	0.8125	0.625	0.75	0.6875	0.4375	0.5625	0.4375	0.75
S14	0.75	0.5	0.4375	0.75	0.875	0.8125	0.6875	0.6875	0.75	0.75	0.625	0.625
S15	0.5	0.4375	0.5	1	0.8125	0.75	0.375	0.375	0.6875	0.5625	0.5625	0.5
S16	0.75	0.5625	0.5625	1	0.75	0.8125	0.8125	0.875	0.5	0.6875	0.8125	0.5625
S17	0.5	0.875	0.75	1	0.625	1	0.8125	0.8125	0.5625	0.875	0.625	0.75
S18	0.5625	0.6875	0.5	0.8125	0.875	0.875	0.75	0.4375	0.3125	0.625	0.4375	0.75
S19	0.5625	0.5625	0.5	0.875	0.8125	0.9375	0.6875	0.4375	0.625	0.75	0.5625	0.5
S20	0.6875	0.625	0.625	0.875	0.9375	0.9375	0.8125	0.75	0.625	1	0.8125	0.875
S21	0.6875	0.4375	0.5625	0.9375	0.875	0.9375	0.6875	0.5	0.8125	0.875	0.5	0.625
S22	0.625	0.6875	0.8125	1	0.9375	0.875	0.625	0.625	0.75	0.6875	0.75	0.5
S23	0.5625	0.625	0.5625	0.9375	0.875	0.8125	0.875	0.5	0.5625	0.625	0.4375	0.75
S24	0.75	0.4375	0.75	1	0.5625	0.75	0.75	0.5625	0.4375	1	0.5	0.4375
S25	0.75	0.625	0.5	1	0.6875	0.875	0.5	0.375	0.5	0.875	0.5	0.75
S26	0.6875	0.75	0.6875	1	0.6875	0.8125	0.5625	0.3125	0.5625	0.625	0.375	0.4375
S27	0.6875	0.75	0.4375	1	0.875	0.9375	0.5625	0.6875	0.5625	0.5	0.5	0.75
S28	0.8125	0.625	0.6875	1	0.8125	0.8125	0.875	0.625	0.75	1	0.75	1
S29	0.625	0.8125	0.5625	1	0.8125	0.875	0.625	0.375	0.5625	0.75	0.5	0.625
S30	0.5	0.5	0.5	1	0.6875	0.6875	0.5625	0.5625	0.5625	0.6875	0.625	0.5625
S31	0.625	0.625	0.5	1	0.8125	0.9375	0.9375	0.625	0.6875	0.75	0.625	0.4375
S32	0.75	0.5625	0.5	1	0.875	1	0.6875	0.8125	0.5625	0.625	0.625	0.6875
S33	0.5625	0.8125	0.6875	0.875	0.8125	0.9375	0.75	0.625	0.5	0.8125	0.625	0.625
S34	0.75	0.375	0.8125	0.875	0.9375	0.9375	1	0.875	0.8125	0.9375	0.625	0.625
S35	0.9375	0.6875	0.75	0.9375	1	0.9375	0.8125	0.9375	0.625	0.875	0.75	0.75
S36	0.6875	0.5	0.5625	1	0.8125	0.875	0.4375	0.3125	0.75	0.5	0.5	0.5625
