# Supplementary material for: Domain-Generality of Timing-Based Serial Order Processes in Short-Term Memory: New Insights from Musical and Verbal Domains
Source: PLoS One. 2016 Dec 19;11(12):e0168699. doi: 10.1371/journal.pone.0168699 (PMC5167417; doi:10.1371/journal.pone.0168699)
Supplement: S3 Data — The row in yellow corresponds to the participant with outlier recognition accuracy, as described in the manuscript (VNI = verbal no-interference item; VRI = verbal rhythmic interference item; VNO = verbal no-interference order; VRO = verbal rhythmic interference order; MNI = musical no-interference item; MRI = musical rhythmic interference item; MNO = musical no-interference order; MRO = musical rhythmic interference order). (XLSX) [file pone.0168699.s003.xlsx]

## Sheet: Recognition_XP2
	Experimental conditions
Participants	VNI	VRI	VNO	VRO	MNI	MRI	MNO	MRO
S1	1	0.9375	1	0.875	0.875	0.875	0.75	0.75
S2	1	0.75	1	0.9375	0.6875	0.1875	0.25	0.75
S3	1	0.875	0.9375	0.5625	0.625	0.5625	0.8125	0.625
S4	1	1	1	0.875	0.75	0.5	0.6875	0.4375
S5	1	1	1	1	0.625	0.875	1	0.875
S6	0.9375	0.875	0.75	0.6875	0.625	0.75	0.5	0.5625
S7	1	0.9375	0.9375	0.9375	0.4375	0.5	0.75	0.6875
S8	1	1	0.9375	0.875	0.5625	0.6875	0.75	0.75
S9	1	1	0.9375	1	0.625	0.75	0.875	0.6875
S10	0.9375	0.875	0.9375	0.875	0.75	0.5625	0.5625	0.5625
S11	0.9375	1	0.9375	1	0.6875	0.6875	0.9375	0.5
S12	1	0.9375	0.9375	0.625	0.75	0.6875	0.625	0.5
S13	1	1	0.875	0.8125	0.5625	0.6875	0.625	0.5625
S14	1	0.9375	1	1	0.5625	0.6875	0.75	0.625
S15	1	1	0.9375	0.9375	0.625	0.5	0.8125	0.625
S16	1	1	1	0.9375	0.875	0.5625	0.8125	0.75
S17	1	0.9375	1	0.9375	0.5625	0.625	0.75	0.4375
S18	1	0.875	1	0.875	0.8125	0.75	0.8125	0.6875
S19	0.9375	0.8125	0.8125	0.875	0.6875	0.75	0.4375	0.625
S20	0.8125	0.75	0.875	0.5625	0.5625	0.5	0.4375	0.5
S21	0.9375	1	1	0.9375	0.6875	0.8125	0.75	0.4375
S22	1	1	0.9375	0.9375	0.5625	0.625	0.5	0.4375
S23	1	1	1	1	0.8125	0.75	1	0.6875
S24	1	1	1	0.75	0.75	0.625	0.625	0.625
S25	1	1	1	0.875	1	1	0.875	1
S26	1	1	0.9375	0.9375	0.5	0.4375	0.5625	0.625
S27	0.875	0.8125	1	0.6875	0.5625	0.375	0.4375	0.4375
S28	1	1	1	1	0.875	0.9375	0.9375	0.8125
S29	1	1	1	1	0.5625	0.6875	0.5625	0.6875
S30	1	1	1	0.8125	0.625	0.375	0.625	0.5
