# Supplementary material for: Domain-Generality of Timing-Based Serial Order Processes in Short-Term Memory: New Insights from Musical and Verbal Domains
Source: PLoS One. 2016 Dec 19;11(12):e0168699. doi: 10.1371/journal.pone.0168699 (PMC5167417; doi:10.1371/journal.pone.0168699)
Supplement: S4 Data — The rows in orange correspond to the participants with outlier RL and the row in yellow corresponds to the participant with outlier recognition performance, as described in the manuscript (VNI = verbal no-interference item; VRI = verbal rhythmic interference item; VNO = verbal no-interference order; VRO = verbal rhythmic interference order; MNI = musical no-interference item; MRI = musical rhythmic interference item; MNO = musical no-interference order; MRO = musical rhythmic interference order). (XLSX) [file pone.0168699.s004.xlsx]

## Sheet: RL_XP2
	Experimental conditions
Participants	VNI	VRI	VNO	VRO	MNI	MRI	MNO	MRO
S1	378	413	609	317	1454	403	817	305
S2	438	395	350	414	1499	798	845	1187
S3	518	609	428	498	523	1806	549	1379
S4	241	415	211	459	478	842	595	1033
S5	473	339	532	312	838	733	731	496
S6	573	361	456	485	877	611	1262	1516
S7	600	499	400	323	362	181	1467	2589
S8	911	423	338	843	1168	569	604	910
S9	527	281	318	337	561	363	761	447
S10	424	343	628	673	506	328	589	292
S11	428	462	445	419	647	479	916	564
S12	493	268	381	359	1326	1074	1137	1522
S13	483	303	308	523	1113	981	490	2246
S14	372	278	384	356	1402	629	1736	1143
S15	300	633	279	337	279	255	290	245
S16	735	481	744	797	833	665	681	401
S17	361	276	614	295	471	638	810	612
S18	410	267	343	539	685	268	392	826
S19	844	653	589	596	1225	661	879	2432
S20	3828	2169	4439	4791	3951	2588	3220	3844
S21	340	466	420	716	768	1914	858	4333
S22	604	351	316	328	1717	802	1004	849
S23	394	324	402	420	595	429	504	327
S24	623	445	453	559	468	346	769	392
S25	500	543	332	403	377	500	440	474
S26	1023	705	684	443	1249	485	1373	1298
S27	1724	1618	968	2401	2304	5832	2804	4112
S28	426	392	371	359	1498	730	415	1170
S29	248	330	225	298	378	1544	406	570
S30	387	399	541	486	1061	1468	821	1685
